# Supplementary material for: Dietary Supplementation with Chrysanthemum morifolium Ramat cv. ‘Hangju’ Flower Extract Alleviates Skin Photoaging in SKH-1 Hairless Mice
Source: Nutrients. 2026 Jan 20;18(2):329. doi: 10.3390/nu18020329 (PMC12845440; doi:10.3390/nu18020329)
Supplement: Supplementary file 1 [file nutrients-18-00329-s001.zip]

Archive with 1 entries (1 files):
- nutrients-4081850-supplementary.pdf
